# Supplementary material for: First Signs at Admission: Prognostic Value of Initial Proinflammatory Markers for Sepsis and Mortality in ICU Patients
Source: Pathogens. 2025 Sep 10;14(9):907. doi: 10.3390/pathogens14090907 (PMC12472384; doi:10.3390/pathogens14090907)
Supplement: Supplementary file 1 [file pathogens-14-00907-s001.zip]

Archive with 1 entries (1 files):
- pathogens-3829286-supplementary.pdf
